# Supplementary material for: The Impact of Histopathological Features on the Prognosis of Oral Squamous Cell Carcinoma: A Comprehensive Review and Meta-Analysis
Source: Front Oncol. 2021 Nov 10;11:784924. doi: 10.3389/fonc.2021.784924 (PMC8631280; doi:10.3389/fonc.2021.784924)
Supplement: Supplementary file 1 [file DataSheet_1.zip]

Archive with 6 entries (6 files):
- Supplementary Figures.DOCX
- Supplementary File 1.DOCX
- Supplementary Table 1.DOCX
- Supplementary Table 2.DOCX
- Supplementary Table 3.DOCX
- Supplementary Table 4.DOCX
